# Supplementary material for: MaLiAmPi enables generalizable and taxonomy-independent microbiome features from technically diverse 16S-based microbiome studies
Source: Cell Rep Methods. 2023 Nov 7;3(11):100639. doi: 10.1016/j.crmeth.2023.100639 (PMC10694490; doi:10.1016/j.crmeth.2023.100639)
Supplement: Table S1. NIH SRA BioProject IDs for publicly available human vaginal and gut microbiome data used in this study — As per the STAR Methods section “data and code availability” under “resource availability”. [file mmc1.xlsx]

## Sheet: Sheet1
NIH SRA BioProject	Code	Body Site
PRJNA607556	gA	Gut
PRJNA701859	gB	Gut
PRJNA663047	gC	Gut
PRJEB14839	gD	Gut
PRJNA418115	gE	Gut
PRJEB31801	gF	Gut
PRJEB21325	vC	Vaginal
PRJEB30642	vD	Vaginal
PRJNA393472	vG	Vaginal
