# Supplementary material for: MaLiAmPi enables generalizable and taxonomy-independent microbiome features from technically diverse 16S-based microbiome studies
Source: Cell Rep Methods. 2023 Nov 7;3(11):100639. doi: 10.1016/j.crmeth.2023.100639 (PMC10694490; doi:10.1016/j.crmeth.2023.100639)
Supplement: Table S2. CORNCOB regression results of species versus body mass index, related to Tables 1 and 2 [file mmc2.csv]

species	Estimate	se	t	p	q
Gemmiger spp.	-0.15146903401419232	0.021029390977553377	-7.202730415534586	7.648354015646194e-12	1.177846518409514e-10
Christensenellaceae spp.	-0.14835629240965587	0.025660813562681347	-5.781433704245885	2.3033731842172795e-08	2.9559955864121756e-07
Lachnospiraceae spp.	-0.10869601769676411	0.019316384735784477	-5.62714085391972	5.110969272655649e-08	6.054532830684384e-07
Lachnospira spp.	-0.11914687784294364	0.02199516701434015	-5.416957178150257	1.4765308740692294e-07	1.6241839614761524e-06
unclassified Clostridiales spp.	-0.1257052298168998	0.0239114752564267	-5.25710891815903	3.2443523185460523e-07	3.122689106600575e-06
Lachnoclostridium spp.	-0.12665157668566152	0.024921811039192086	-5.081957185474564	7.535430176228757e-07	6.8262132184660505e-06
unclassified Ruminococcaceae spp.	-0.12983598700562862	0.025990883086401545	-4.995443462771719	1.1336810403668894e-06	9.188783169289525e-06
Butyrivibrio spp.	-0.08313985586928523	0.018028517596620358	-4.611574713434603	6.514321053203771e-06	4.777168772349432e-05
Bilophila wadsworthia	-0.14639289950288942	0.03217957276491233	-4.549249319509673	8.566771884900654e-06	5.996740319430458e-05
Roseburia spp.	-0.09364537506849936	0.021222873153617636	-4.412473956314281	1.547079804263907e-05	9.927095410693405e-05
Bifidobacterium longum	-0.12410125201062183	0.028733370583807885	-4.319063496175997	2.2980680607008652e-05	0.00014066564845829528
Marseillibacter spp.	-0.12718993488237726	0.0297570458529618	-4.274279628121005	2.7717164760412425e-05	0.00015244440618226833
Ruminococcaceae spp.	-0.06401718617599055	0.01668039543870918	-3.8378698161693308	0.0001589187223603209	0.0008157827747829805
Eubacterium spp.	-0.1304635668805907	0.034868572829034473	-3.7415803485927555	0.00022904009966668478	0.0011022554796459203
Blautia faecis	-0.1095058557997162	0.030122315503856197	-3.6353731102012223	0.0003398844848953557	0.0015861275961783267
Bacteroides ovatus	-0.08606751877333624	0.023985814883429397	-3.588267448557522	0.00040375881329118846	0.0017765387784812292
Bacteroides xylanisolvens	-0.09097596993666454	0.02558815511038381	-3.5553938744003473	0.0004548448851014161	0.0019457253418227244
Shigella flexneri	-0.15726988938826764	0.04595998682262733	-3.4218871731886455	0.0007313963598423088	0.0030441902544787987
Alistipes onderdonkii	-0.08920520763859308	0.028810144623487084	-3.0963123859458075	0.0021933261597185854	0.0078039583960310705
Roseburia hominis	-0.12464458257733112	0.04032194997505505	-3.091233996729865	0.00222970239886602	0.0078039583960310705
Dysosmobacter welbionis	-0.08698651283925582	0.029436658276913216	-2.95504034530571	0.003438840158475046	0.01176847520900349
Dorea spp.	-0.08097142396677169	0.028418503212178006	-2.849250129826454	0.004764425774752381	0.01595046889808406
Bacteroides dorei	-0.07223481630523335	0.025696002727145117	-2.8111304731815303	0.005346285547679816	0.01751761647537642
Alistipes communis	-0.08801996300581333	0.03142713365590245	-2.800763313942312	0.005515331067077028	0.017695020506872133
Barnesiella intestinihominis	-0.06991971901967818	0.025937387200547293	-2.695711733763331	0.007522976876915149	0.023643641613161896
Eubacteriaceae spp.	-0.15187493006995337	0.05756865169725705	-2.6381533281105085	0.008883312673040506	0.02693603899556024
Bacteroides uniformis	-0.04530967419533224	0.01722037570187319	-2.631166414702762	0.009062670551155914	0.02693603899556024
Bifidobacterium adolescentis	-0.07770801601438401	0.029547793729399766	-2.6299092489286364	0.009095285894604756	0.02693603899556024
Hungateiclostridiaceae spp.	-0.0798003145388646	0.030468007264630243	-2.6191510933340014	0.009378731526454142	0.027251408586300714
Bacteroides cellulosilyticus	-0.08883859311286514	0.03448265473521118	-2.5763269619189044	0.010587251228937711	0.030193272023266805
Ruminococcus spp.	-0.07641595371768341	0.030615736081871858	-2.495969834379736	0.013236456505911492	0.03514507417086844
Firmicutes spp.	-0.17274271393471533	0.06985321596381347	-2.4729385977619467	0.014097421758829443	0.03679666018406329
Alistipes finegoldii	-0.09497433880189571	0.03862638420695428	-2.4587944419813583	0.014650489378183735	0.03760292273733825
Tidjanibacter spp.	-0.14454618277974318	0.05920024672878398	-2.441648316804444	0.015346687602841608	0.03874409657110832
Bacteroides cellulosilyticus/intestinalis	-0.10536440425747239	0.04361979931361426	-2.415517859216443	0.016464084327788668	0.04089466107224927
Anaerobutyricum hallii	-0.061289910431910476	0.025912510905564907	-2.365263275923909	0.018816787135692323	0.04530066930994985
Streptococcus salivarius/thermophilus	-0.12365707405281756	0.052284685124295384	-2.365072559179614	0.018826252180758382	0.04530066930994985
Clostridia spp.	-0.09116513577303086	0.039004547732708304	-2.33729503538332	0.020250361368003233	0.04749045924891465
Dialister invisus	-0.08048239490006559	0.03446253606322708	-2.3353590331369594	0.020353053963820564	0.04749045924891465
Prevotella copri	0.07608248402953172	0.030421380305033385	2.500954370467649	0.013056398468365971	0.03514507417086844
Romboutsia timonensis	0.08008835401351304	0.03197980176195576	2.5043417907858587	0.012935280905372949	0.03514507417086844
Blautia massiliensis	0.051367767738620757	0.020241632082174717	2.5377285551917765	0.011794003288628657	0.03302320920816024
Blautia obeum	0.07217326921645609	0.02248259900275617	3.2101835382825747	0.0015084369370368218	0.00553093543580168
Phascolarctobacterium succinatutens	0.12987918547290198	0.04007224310363547	3.2411259119437457	0.0013600648773672741	0.0051085363686478105
Butyrivibrio crossotus	0.13470410962350227	0.04067429943632121	3.3117745478171554	0.0010705989112936465	0.0041218058084805395
Bacteroides stercoris	0.09248610587065423	0.02787197427622094	3.3182473890828406	0.0010471692567927092	0.0041218058084805395
Streptococcus thermophilus	0.10565532520016742	0.03147733545936544	3.356552378347254	0.000918009303276904	0.0037203534922274533
[Ruminococcus] torques	0.14919634962358977	0.0411393067334611	3.6266131218550486	0.00035099224270564064	0.0015897883934314313
Eubacterium ramulus	0.12051627664953396	0.031617930765726616	3.8116433849672373	0.00017567992800004872	0.000872732545548629
Clostridiales spp.	0.09940853474285051	0.025550329154975564	3.8906948767621694	0.0001296452705290329	0.0006884610917748643
[Ruminococcus] gnavus	0.1627810333740716	0.03783643216378542	4.302229995403083	2.4662159145285534e-05	0.00014066564845829528
Dorea longicatena	0.08582360692433352	0.019910471513638887	4.310475865202059	2.3824282457912112e-05	0.00014066564845829528
Ruthenibacterium lactatiformans	0.13601847586932272	0.030534127805396948	4.454637667602913	1.2912796720880244e-05	8.645959543545903e-05
Collinsella aerofaciens	0.12336675892365079	0.025744641719949318	4.791939241790065	2.902383492530379e-06	2.2348352892483922e-05
[Eubacterium] rectale	0.09586900597511211	0.01915859750307791	5.003967850971886	1.0892145223390976e-06	9.188783169289525e-06
Holdemanella biformis	0.15686966642347877	0.029681114566064953	5.2851676467308675	2.829147033721444e-07	2.9045909546206826e-06
Paraprevotella clara	0.229590839452188	0.03463262218105553	6.629323019548229	2.2232452401970136e-10	3.112543336275819e-09
Beduinibacterium massiliense	0.26825508401189435	0.03718566160817505	7.213938717522241	7.148500573258007e-12	1.177846518409514e-10
Monoglobus pectinilyticus	0.26343777302378335	0.035006417639495274	7.525413646627042	1.0656381609483746e-12	2.051353459825621e-11
Xylanivirga thermophila	0.28965964394347227	0.03784038009155926	7.654776279799691	4.767430554998566e-13	1.0488347220996846e-11
Eubacterium coprostanoligenes	0.28804564061479226	0.03371002297737136	8.544807009124545	1.5372727939651726e-15	3.945666837843943e-14
Marseillibacter massiliensis	0.3253475961727726	0.03586460138109874	9.071551994001426	4.4341375000180984e-17	1.3657143500055744e-15
Anaerocolumna cellulosilytica / Anaerocolumna aminovalerica	0.34545372181463213	0.03588471801696984	9.626764285879785	9.507655929760363e-19	3.66044753295774e-17
Blautia provencensis / Blautia wexlerae	0.34167098554025466	0.03533596785666914	9.66921259737815	7.058796293362202e-19	3.6235154305925966e-17
Ruminococcus faecis	0.3380265125932748	0.03409881987436332	9.913144027820591	1.2616343077021696e-19	9.714584169306706e-18
Dorea formicigenerans	0.31535564340827466	0.030910311542775855	10.202279681712797	1.6034698314562437e-20	2.4693435404426152e-18
