# Supplementary material for: MaLiAmPi enables generalizable and taxonomy-independent microbiome features from technically diverse 16S-based microbiome studies
Source: Cell Rep Methods. 2023 Nov 7;3(11):100639. doi: 10.1016/j.crmeth.2023.100639 (PMC10694490; doi:10.1016/j.crmeth.2023.100639)
Supplement: Table S3. CORNCOB regression results of phylotypes at 0.5 distance versus body mass index, related to Tables 1 and 2 [file mmc3.csv]

phylotype	Estimate	se	t	p	q	tax_name	Name
pt__00260	-0.1272301944621518	0.019563326015121455	-6.5035053019005735	4.5462396563285036e-10	1.5002590865884063e-08	[Clostridium] fimetarium / Fusimonas intestini / Acetatifactor muris	pt05__00260: a [Clostridium] fimetarium / Fusimonas intestini / Acetatifactor muris
pt__00005	-0.10337310964021869	0.01737385212148568	-5.949924571556616	9.481898011055715e-09	1.7880150535133632e-07	Bacteroides xylanisolvens	pt05__00005: a Bacteroides xylanisolvens
pt__00254	-0.11284670092257869	0.02220018082817532	-5.083143321939049	7.493080369022979e-07	8.242388405925276e-06	Faecalibacterium prausnitzii	pt05__00254: a Faecalibacterium prausnitzii
pt__01930	-0.11344803301679988	0.022920839090671347	-4.949558459357301	1.4049180038494322e-06	1.4265321269855774e-05	Candidatus Galacturonibacter soehngenii	pt05__01930: a Candidatus Galacturonibacter soehngenii
pt__00034	-0.11735183281899268	0.025645226634214074	-4.575971758519382	7.620232748838586e-06	6.286692017791832e-05	Bifidobacterium pseudocatenulatum	pt05__00034: a Bifidobacterium pseudocatenulatum
pt__01618	-0.12390294720917339	0.029201502556590177	-4.243033281217615	3.156060955049751e-05	0.00020947863385825107	Ruminococcaceae spp.	pt05__01618: a Ruminococcaceae spp.
pt__00086	-0.10991713658226976	0.025913636552263836	-4.241671614116519	3.173918694821986e-05	0.00020947863385825107	Oribacterium spp.	pt05__00086: a Oribacterium spp.
pt__00017	-0.09680186050078153	0.024447359522770336	-3.959603915941107	9.90840409559355e-05	0.0006228139717230232	Coprobacter fastidiosus	pt05__00017: a Coprobacter fastidiosus
pt__00339	-0.08768597882602384	0.022846609231689775	-3.8380303149929804	0.0001588209725264856	0.0009529258351589137	Oscillospira guilliermondii	pt05__00339: a Oscillospira guilliermondii
pt__00052	-0.09408796225018967	0.02706183926434119	-3.47677633183519	0.0006026824160040617	0.003314753288022339	Desulfovibrio piger	pt05__00052: a Desulfovibrio piger
pt__00010	-0.05460416743445147	0.01696410643659203	-3.2188059912586273	0.0014656501368648246	0.006852254459449566	Alistipes timonensis	pt05__00010: a Alistipes timonensis
pt__00006	-0.052773139475961905	0.016436215379757174	-3.210784128623506	0.0015054195403336169	0.006852254459449566	Bacteroides vulgatus	pt05__00006: a Bacteroides vulgatus
pt__00064	-0.047499888655716846	0.0155166243414487	-3.06122566419508	0.0024562493758189616	0.010132028675253216	[Clostridium] fimetarium / Lachnobacterium bovis	pt05__00064: a [Clostridium] fimetarium / Lachnobacterium bovis
pt__00033	-0.06716513378268962	0.02219364198937311	-3.026323206206986	0.00274631286321	0.010966004485706457	Oscillospira guilliermondii / Sporobacter termitidis	pt05__00033: a Oscillospira guilliermondii / Sporobacter termitidis
pt__00007	-0.04974871900036688	0.016486801028097738	-3.017487680938364	0.0028245769129849967	0.010966004485706457	Bacteroides uniformis	pt05__00007: a Bacteroides uniformis
pt__00149	-0.06497000350629006	0.02276902159643488	-2.8534385296759046	0.00470414300654716	0.01774133933897786	Sporobacter termitidis / Monoglobus pectinilyticus	pt05__00149: a Sporobacter termitidis / Monoglobus pectinilyticus
pt__00640	-0.13217890353194026	0.047440375791481096	-2.786211140335775	0.0057608097956702254	0.021122969250790827	Candidatus Borkfalkia ceftriaxoniphila / Beduinibacterium massiliense	pt05__00640: a Candidatus Borkfalkia ceftriaxoniphila / Beduinibacterium massiliense
pt__00012	-0.050379238374956815	0.018583095437361037	-2.711025111223941	0.007194226843301266	0.0256658903598856	Ruthenibacterium lactatiformans	pt05__00012: a Ruthenibacterium lactatiformans
pt__00056	-0.06678817456211765	0.02528813919729095	-2.6410869554716974	0.008808960704956221	0.029814943924467208	Anaerobutyricum soehngenii	pt05__00056: a Anaerobutyricum soehngenii
pt__00215	-0.15927713706732644	0.06253940423349243	-2.5468284998792323	0.01149893825734839	0.037020971950487494	Lachnospiraceae spp.	pt05__00215: a Lachnospiraceae spp.
pt__00379	-0.1026031553749812	0.040865029415702754	-2.510781390397214	0.01270778741258057	0.03900995205722408	Oscillibacter ruminantium / Oscillibacter valericigenes	pt05__00379: a Oscillibacter ruminantium / Oscillibacter valericigenes
pt__01840	-0.08068558347109732	0.032274580058357254	-2.4999731468296646	0.013091670239941488	0.03927501071982447	Lachnospira eligens	pt05__01840: a Lachnospira eligens
pt__01932	-0.0922226480773079	0.037921251958350236	-2.4319515658026827	0.01575325210216638	0.04620953949968805	Ruminococcaceae spp.	pt05__01932: a Ruminococcaceae spp.
pt__00130	-0.13356070065424264	0.05540316238217438	-2.4107053625013823	0.01667754483390979	0.04785730256687157	Alistipes inops / Tidjanibacter massiliensis	pt05__00130: a Alistipes inops / Tidjanibacter massiliensis
pt__00870	-0.13160651600158318	0.05506780733164855	-2.389899332816659	0.017628799516887766	0.04951067098359968	unclassified Ruminococcaceae spp.	pt05__00870: a unclassified Ruminococcaceae spp.
pt__00002	0.07415302364163441	0.029497112486586315	2.513907884215961	0.012598627389932615	0.03900995205722408	Prevotella nanceiensis	pt05__00002: a Prevotella nanceiensis
pt__00075	0.06201432010281671	0.02359306165723722	2.6284982001813946	0.00913201907602958	0.030135662950897615	Christensenella massiliensis	pt05__00075: a Christensenella massiliensis
pt__00879	0.10757011111282098	0.03995260674190732	2.6924428688150632	0.007594885199156978	0.026382232797071605	Negativibacillus massiliensis / Clostridium islandicum / Eubacterium coprostanoligenes	pt05__00879: a Negativibacillus massiliensis / Clostridium islandicum / Eubacterium coprostanoligenes
pt__00014	0.07369985069919154	0.024066507058204026	3.0623409754041564	0.0024474634840576533	0.010132028675253216	Ruminococcus flavefaciens	pt05__00014: a Ruminococcus flavefaciens
pt__00116	0.12570701562653336	0.04005820664084593	3.1381089211905553	0.0019140878038424777	0.008421986336906903	Butyrivibrio crossotus	pt05__00116: a Butyrivibrio crossotus
pt__00088	0.12294115241146382	0.036325659841657455	3.3844162211329647	0.000833562747346909	0.0040751956536959994	Duncaniella muris	pt05__00088: a Duncaniella muris
pt__00023	0.09686874881627336	0.028256692927696926	3.428170064491998	0.0007154568940964666	0.0036323196161820613	[Eubacterium] saphenum / [Eubacterium] brachy	pt05__00023: a [Eubacterium] saphenum / [Eubacterium] brachy
pt__00049	0.09592434413042682	0.027935459314945656	3.4337843902608274	0.0007014888992323854	0.0036323196161820613	Romboutsia timonensis / [Clostridium] dakarense / Romboutsia sedimentorum	pt05__00049: a Romboutsia timonensis / [Clostridium] dakarense / Romboutsia sedimentorum
pt__00004	0.05676118811995374	0.015120431304454625	3.7539397505963565	0.0002186316169451228	0.0012547553668154872	[Eubacterium] rectale	pt05__00004: a [Eubacterium] rectale
pt__00043	0.13495617459877532	0.030958249403440097	4.359296058380449	1.939510226507738e-05	0.00014223074994390081	Paraprevotella xylaniphila	pt05__00043: a Paraprevotella xylaniphila
pt__00060	0.11520070048404747	0.02554232230300498	4.510188976453971	1.015628138157265e-05	7.886053778632882e-05	Collinsella tanakaei	pt05__00060: a Collinsella tanakaei
pt__00035	0.15498677994824406	0.033517482822962096	4.624057861590549	6.16449157655986e-06	5.424752587372677e-05	Senegalimassilia faecalis / Senegalimassilia anaerobia	pt05__00035: a Senegalimassilia faecalis / Senegalimassilia anaerobia
pt__00026	0.13476729792571537	0.02794720049745234	4.822211009578606	2.528313465947888e-06	2.3838384107508656e-05	[Clostridium] innocuum	pt05__00026: a [Clostridium] innocuum
pt__00335	0.1091410438141487	0.02097421690794252	5.203581344332296	4.206689490920752e-07	5.048027389104902e-06	Sporobacter termitidis / Papillibacter cinnamivorans	pt05__00335: a Sporobacter termitidis / Papillibacter cinnamivorans
pt__00042	0.21043377239884004	0.0375948191166562	5.597414147568232	5.948778158031248e-08	7.852387168601248e-07	Prevotella stercorea	pt05__00042: a Prevotella stercorea
pt__01922	0.21096152146413447	0.037521408114717825	5.622430821869516	5.235585008181857e-08	7.678858012000058e-07	Tyzzerella nexilis / Coprococcus phoceensis	pt05__01922: a Tyzzerella nexilis / Coprococcus phoceensis
pt__00001	0.08332209494393117	0.01471239358279923	5.6633949108964785	4.2439211093803285e-08	7.002469830477542e-07	[Ruminococcus] torques	pt05__00001: a [Ruminococcus] torques
pt__01928	0.21479491338426088	0.03537908012462916	6.071240762269885	4.9500979492454345e-09	1.0890215488339956e-07	Ruminococcus bromii / [Clostridium] viride / Paludicola psychrotolerans	pt05__01928: a Ruminococcus bromii / [Clostridium] viride / Paludicola psychrotolerans
pt__00134	0.23548677120672704	0.03863621906890772	6.0949745311966534	4.354440427536676e-09	1.0890215488339956e-07	Catenibacterium mitsuokai	pt05__00134: a Catenibacterium mitsuokai
pt__01926	0.25739701898109274	0.036034477791919976	7.143076152440011	1.0947775680239748e-11	4.817021299305489e-10	Oscillibacter ruminantium	pt05__01926: a Oscillibacter ruminantium
pt__00227	0.2931385285332153	0.03460191457513114	8.471743027303406	2.493055940922325e-15	1.6454169210087345e-13	Xylanivirga thermophila / Petroclostridium xylanilyticum / Candidatus Borkfalkia ceftriaxoniphila	pt05__00227: a Xylanivirga thermophila / Petroclostridium xylanilyticum / Candidatus Borkfalkia ceftriaxoniphila
pt__01746	0.3079179774727412	0.03585176434796307	8.588642234848217	1.149034483354152e-15	1.5167255180274806e-13	Faecalibacterium prausnitzii	pt05__01746: a Faecalibacterium prausnitzii
