# Supplementary material for: MaLiAmPi enables generalizable and taxonomy-independent microbiome features from technically diverse 16S-based microbiome studies
Source: Cell Rep Methods. 2023 Nov 7;3(11):100639. doi: 10.1016/j.crmeth.2023.100639 (PMC10694490; doi:10.1016/j.crmeth.2023.100639)
Supplement: Table S4. CORNCOB regression results of phylotypes at 0.1 distance versus body mass index, related to Tables 1 and 2 [file mmc4.csv]

phylotype	Estimate	se	t	p	q	tax_name	Name
pt__00065	-0.13227892251849008	0.02264229116165509	-5.842117371165403	1.6765814806510146e-08	3.395077498318305e-07	Faecalibacterium prausnitzii	pt01__00065: a Faecalibacterium prausnitzii
pt__00306	-0.12186395859311594	0.02347511575240535	-5.191197346093141	4.4660110870801767e-07	7.751719244003449e-06	Oscillospira guilliermondii	pt01__00306: a Oscillospira guilliermondii
pt__00020	-0.12633575127850788	0.026151593499819693	-4.830900697480592	2.429836463313089e-06	3.28027922547267e-05	Lachnospiraceae spp.	pt01__00020: a Lachnospiraceae spp.
pt__00289	-0.12288907125146822	0.026761827396816526	-4.5919536595653625	7.103112744447511e-06	7.962657490603979e-05	Lachnoclostridium spp.	pt01__00289: a Lachnoclostridium spp.
pt__00016	-0.11837082184132595	0.025849401425018844	-4.579248079870757	7.51135467982131e-06	7.962657490603979e-05	Lachnospiraceae spp.	pt01__00016: a Lachnospiraceae spp.
pt__00460	-0.14618917884787186	0.03241336795663424	-4.510150844042433	1.015796351059747e-05	9.87354053230074e-05	Bilophila wadsworthia	pt01__00460: a Bilophila wadsworthia
pt__00152	-0.1299753475491883	0.02941410646170863	-4.418809992354879	1.5057539296005925e-05	0.00014073007880497846	Bifidobacterium longum	pt01__00152: a Bifidobacterium longum
pt__00097	-0.0813938457540401	0.019403089841194536	-4.194890938516067	3.8495659961600495e-05	0.00033408733466674717	Bacteroides uniformis	pt01__00097: a Bacteroides uniformis
pt__01171	-0.16162689520152823	0.03862747397679955	-4.18424708016384	4.021441913717643e-05	0.0003369690982873749	Bacteroides xylanisolvens	pt01__01171: a Bacteroides xylanisolvens
pt__11376	-0.12052908882002529	0.029634564500089982	-4.067179351316579	6.464854722457728e-05	0.0005236532325190759	Ruminococcaceae spp.	pt01__11376: a Ruminococcaceae spp.
pt__00090	-0.14284058912966618	0.03536694785668224	-4.038815837558282	7.241494696465231e-05	0.0005676397455616294	Bacteroides ovatus	pt01__00090: a Bacteroides ovatus
pt__00767	-0.11444648286996366	0.02840914678553198	-4.0285082735483	7.545131842236647e-05	0.0005729584492698453	Sporobacter termitidis / Papillibacter cinnamivorans	pt01__00767: a Sporobacter termitidis / Papillibacter cinnamivorans
pt__02179	-0.11733966289413732	0.029998708510086146	-3.9114904848215533	0.00011958888333058218	0.0008547087838038667	Oscillospira guilliermondii / Sporobacter termitidis	pt01__02179: a Oscillospira guilliermondii / Sporobacter termitidis
pt__00104	-0.13113649301855212	0.034708633643872555	-3.7782096052548844	0.00019947947354212312	0.0013464864464093312	Lachnospiraceae spp.	pt01__00104: a Lachnospiraceae spp.
pt__00039	-0.09422777388928483	0.025371053413373593	-3.7139874467969656	0.0002539906418882889	0.0016681007021311946	Bacteroides xylanisolvens	pt01__00039: a Bacteroides xylanisolvens
pt__00230	-0.12001396466911995	0.032864440128533436	-3.651787895967286	0.0003199558515223087	0.0020460334715768688	Faecalibacillus intestinalis	pt01__00230: a Faecalibacillus intestinalis
pt__01874	-0.09047630796215604	0.0250755708661845	-3.608145491282405	0.00037553836875465726	0.0023398929130097877	Petroclostridium xylanilyticum / Xylanivirga thermophila	pt01__01874: a Petroclostridium xylanilyticum / Xylanivirga thermophila
pt__02138	-0.11727416042811052	0.03264880703836572	-3.5919891434410225	0.0003983279518353286	0.0024198423073996216	unclassified Ruminococcaceae spp.	pt01__02138: a unclassified Ruminococcaceae spp.
pt__11810	-0.0913730253747805	0.02579941849804148	-3.541669955922337	0.00047791833507385996	0.0027650989386416185	Butyrivibrio spp.	pt01__11810: a Butyrivibrio spp.
pt__07966	-0.09757022923183177	0.028333688594312633	-3.4436119712071958	0.0006776507166216136	0.003742480094069366	unclassified Clostridiales spp.	pt01__07966: a unclassified Clostridiales spp.
pt__00438	-0.08706444027056627	0.025377729609775548	-3.4307418988745506	0.0007090264062116472	0.003828742593542895	Bacteroides thetaiotaomicron	pt01__00438: a Bacteroides thetaiotaomicron
pt__11205	-0.09264093637986306	0.027067680784837435	-3.422566459101954	0.0007296571675460824	0.00385449329812387	Lachnospiraceae spp.	pt01__11205: a Lachnospiraceae spp.
pt__12929	-0.09247780055925	0.027468490428004314	-3.3666866696456044	0.000886412593759604	0.004582941708161357	Ruminococcaceae spp.	pt01__12929: a Ruminococcaceae spp.
pt__00018	-0.08850832751847375	0.026342043013664412	-3.359964429203984	0.000907255769158302	0.004592982331363904	Bacteroides ovatus	pt01__00018: a Bacteroides ovatus
pt__08149	-0.10283528477192548	0.030872954466943537	-3.330918162757434	0.0010026808477696255	0.004972478489959571	Sporobacter termitidis	pt01__08149: a Sporobacter termitidis
pt__00053	-0.05724577206746272	0.0172960160020522	-3.3097663682012333	0.0010779664901906436	0.005238917142326527	Bacteroides uniformis	pt01__00053: a Bacteroides uniformis
pt__00096	-0.09159105714192185	0.027733586641149784	-3.3025319922387313	0.0011049008835538514	0.0052645277392859985	Anaerobutyricum hallii	pt01__00096: a Anaerobutyricum hallii
pt__00374	-0.1065163105984245	0.03267526373883352	-3.2598454736214793	0.0012770019316426181	0.005746508692391782	Lachnospiraceae spp.	pt01__00374: a Lachnospiraceae spp.
pt__00088	-0.11789427829126758	0.037597145251156164	-3.135724202029466	0.0019290914718631614	0.008370879065406218	Bacteroides intestinalis	pt01__00088: a Bacteroides intestinalis
pt__00081	-0.0791463647487661	0.02557157045137076	-3.095092063245708	0.0022020169598238794	0.009387545986617592	Bacteroides vulgatus	pt01__00081: a Bacteroides vulgatus
pt__00212	-0.12214628479040085	0.04002084738342504	-3.052066429782512	0.002529507590972037	0.010446523761688357	Parasutterella excrementihominis	pt01__00212: a Parasutterella excrementihominis
pt__01071	-0.15033911431592098	0.049271845226419815	-3.0512174574559747	0.0025363987734140455	0.010446523761688357	Ruminococcaceae spp.	pt01__01071: a Ruminococcaceae spp.
pt__00507	-0.10699993390490871	0.0359109012890038	-2.9795947766332707	0.003184015272838243	0.012683864119667099	Lachnospira eligens	pt01__00507: a Lachnospira eligens
pt__12092	-0.12135648863253837	0.04137832781892457	-2.9328514473471645	0.003685044264298209	0.014442996068136529	Lachnoclostridium spp.	pt01__12092: a Lachnoclostridium spp.
pt__00175	-0.08793592170003409	0.03025138540883492	-2.9068394888900655	0.003994145654983699	0.015405990383508556	Bifidobacterium adolescentis	pt01__00175: a Bifidobacterium adolescentis
pt__00091	-0.07961330969706618	0.027701848530297432	-2.8739349148484923	0.004419041741102686	0.016778549110749257	Roseburia intestinalis	pt01__00091: a Roseburia intestinalis
pt__00006	-0.0880875301340282	0.03145457649556194	-2.8004678475469813	0.005520219273927122	0.019777211687493215	unclassified Clostridiales spp.	pt01__00006: a unclassified Clostridiales spp.
pt__00122	-0.08798999690929164	0.03142932913910012	-2.799614224021931	0.005534363764401393	0.019777211687493215	Alistipes communis	pt01__00122: a Alistipes communis
pt__00062	-0.10250950908082294	0.03732456536133595	-2.7464354397281543	0.0064831819294459735	0.02283207549065756	Bacteroides xylanisolvens	pt01__00062: a Bacteroides xylanisolvens
pt__01800	-0.14850639206989946	0.05418103239976088	-2.7409295373735785	0.006589390399164215	0.022874598099955776	Blautia obeum	pt01__01800: a Blautia obeum
pt__00196	-0.040471699140119055	0.014915685365513937	-2.713365034750085	0.007145152055137328	0.024114888186088482	Faecalibacterium prausnitzii	pt01__00196: a Faecalibacterium prausnitzii
pt__01932	-0.06475364689455104	0.02477948403651289	-2.6131959325357905	0.009539019239128374	0.030688213830060384	Dorea longicatena	pt01__01932: a Dorea longicatena
pt__00546	-0.07851357351390399	0.030060963465340134	-2.6118116142361516	0.009576629556835504	0.030688213830060384	Lachnospiraceae spp.	pt01__00546: a Lachnospiraceae spp.
pt__00139	-0.057817908245272276	0.022143727770631876	-2.6110286779244682	0.00959795988100654	0.030688213830060384	[Eubacterium] rectale	pt01__00139: a [Eubacterium] rectale
pt__00304	-0.09195006290668135	0.0358183396169269	-2.5671224263904158	0.01086453160080514	0.033847194602508325	Bacteroides intestinalis	pt01__00304: a Bacteroides intestinalis
pt__00040	-0.06957539181830133	0.027702300288582896	-2.5115384315928386	0.01268127867275951	0.039006971107348874	Dysosmobacter welbionis / Oscilibacter massiliensis	pt01__00040: a Dysosmobacter welbionis / Oscilibacter massiliensis
pt__01371	-0.07437426071024746	0.03041781283875398	-2.445089037285762	0.015204675515978257	0.04505073677044623	Dorea formicigenerans / Dorea phocaeensis	pt01__01371: a Dorea formicigenerans / Dorea phocaeensis
pt__00051	-0.08048340773163026	0.033086294430986776	-2.432530119065071	0.015728729766257527	0.04505073677044623	Marvinbryantia formatexigens / Lacrimispora xylanolytica	pt01__00051: a Marvinbryantia formatexigens / Lacrimispora xylanolytica
pt__00032	-0.09228883613958996	0.0379503941136036	-2.4318281349944755	0.01575848817073222	0.04505073677044623	Barnesiella intestinihominis	pt01__00032: a Barnesiella intestinihominis
pt__00049	-0.07074325144308226	0.029236865289386738	-2.4196592467374654	0.016282328231582363	0.04600704372412226	Ruminococcaceae spp.	pt01__00049: a Ruminococcaceae spp.
pt__00316	0.0914499576815785	0.03750687051496827	2.438218823004244	0.015489404278694555	0.04505073677044623	Ruthenibacterium lactatiformans	pt01__00316: a Ruthenibacterium lactatiformans
pt__12185	0.08091597357534745	0.03294890935934091	2.4558012738108443	0.014769967005305763	0.044309901015917294	Coprococcus catus / Faecalibacterium prausnitzii	pt01__12185: a Coprococcus catus / Faecalibacterium prausnitzii
pt__00191	0.10886761162061126	0.04428950298672036	2.4580906146825314	0.014678506537777454	0.044309901015917294	Butyrivibrio crossotus	pt01__00191: a Butyrivibrio crossotus
pt__00210	0.07773668933434766	0.030157100962040117	2.5777242126886724	0.010545718284560107	0.03328064341750787	Streptococcus thermophilus	pt01__00210: a Streptococcus thermophilus
pt__00057	0.07311166711835013	0.027518989396100955	2.6567715138808476	0.008420851032021389	0.028031052065495856	Faecalibacillus intestinalis	pt01__00057: a Faecalibacillus intestinalis
pt__00001	0.08145741709093898	0.02990297068255681	2.7240576849595493	0.006924723299882585	0.02370010932213335	Prevotella copri	pt01__00001: a Prevotella copri
pt__00208	0.11342523948267265	0.04000791022037111	2.8350703362886254	0.00497377211363594	0.018312524600205052	Oscillibacter valericigenes / Oscillibacter ruminantium	pt01__00208: a Oscillibacter valericigenes / Oscillibacter ruminantium
pt__00007	0.0859960263778907	0.030134162241606127	2.8537719312852277	0.004699374409167742	0.01756843048350402	Prevotella copri	pt01__00007: a Prevotella copri
pt__00003	0.09840783769644725	0.03239793277790763	3.037472741580358	0.00265039722348725	0.010734108755123364	Prevotella copri	pt01__00003: a Prevotella copri
pt__00192	0.06528585251376955	0.020446731364150286	3.1929725759608063	0.0015973250881355764	0.007057272662126274	Bacteroides vulgatus	pt01__00192: a Bacteroides vulgatus
pt__00173	0.09350458422132814	0.02850325761978679	3.280487636487481	0.0011908851225507157	0.00546009593924196	[Clostridium] viride / Evtepia gabavorous	pt01__00173: a [Clostridium] viride / Evtepia gabavorous
pt__00029	0.12949879674995327	0.03939311912960994	3.2873455976887893	0.0011634908285846322	0.005437082141270493	Phascolarctobacterium succinatutens	pt01__00029: a Phascolarctobacterium succinatutens
pt__01971	0.14274214121880088	0.040790042146846076	3.4994359825597248	0.0005560060695308045	0.003142080811534546	Parabacteroides distasonis	pt01__01971: a Parabacteroides distasonis
pt__14769	0.1499835168010766	0.04198426929907158	3.572374113091764	0.0004277439161347339	0.0025351651614814717	Bacteroidales genomosp. P1	pt01__14769: a Bacteroidales genomosp. P1
pt__00238	0.13279734476278313	0.03435708745921271	3.865209614186143	0.00014306437070505098	0.0009932754880379252	Faecalibacterium prausnitzii	pt01__00238: a Faecalibacterium prausnitzii
pt__00072	0.10464339583989549	0.026355309152518117	3.9704863727579283	9.493354895827725e-05	0.0006990561332382235	Collinsella aerofaciens	pt01__00072: a Collinsella aerofaciens
pt__00030	0.14493562722916842	0.03425510119388642	4.231066970400175	3.31633823253167e-05	0.0002984704409278503	Pseudoflavonifractor capillosus	pt01__00030: a Pseudoflavonifractor capillosus
pt__07299	0.1543513076372991	0.03386126725307045	4.558344095149095	8.23259232531687e-06	8.335499729383332e-05	Duncaniella muris	pt01__07299: a Duncaniella muris
pt__00135	0.11020357489281987	0.02406989266353305	4.578482190732124	7.536671698925577e-06	7.962657490603979e-05	Dorea longicatena	pt01__00135: a Dorea longicatena
pt__00061	0.15251303655918358	0.03225147400312089	4.728870269446454	3.8608929085254135e-06	4.6909848838583774e-05	Holdemanella biformis	pt01__00061: a Holdemanella biformis
pt__00059	0.15007084653113173	0.031179595311622465	4.813110787079123	2.6355721259400717e-06	3.3707580347549335e-05	Paraprevotella clara	pt01__00059: a Paraprevotella clara
pt__00184	0.17162714307465732	0.03543630527461183	4.8432572680656625	2.296160339098034e-06	3.28027922547267e-05	Eubacterium ramulus	pt01__00184: a Eubacterium ramulus
pt__00321	0.19159211551990313	0.038807925935090214	4.936932621453627	1.4899533835076261e-06	2.262866701202207e-05	Lachnospira eligens	pt01__00321: a Lachnospira eligens
pt__00485	0.0943793778666342	0.018666683196760982	5.056033622674368	8.521129032056185e-07	1.380422903193102e-05	[Eubacterium] rectale	pt01__00485: a [Eubacterium] rectale
pt__00024	0.21056398685567285	0.03835920910933467	5.489268202988897	1.0283768204676242e-07	1.92227359518179e-06	Prevotella stercorea	pt01__00024: a Prevotella stercorea
pt__00042	0.14712157948188326	0.023425184654575566	6.280487503143181	1.5798995901298871e-09	3.490141821832387e-08	Ruminococcus faecis	pt01__00042: a Ruminococcus faecis
pt__00063	0.2427501054822634	0.035401747466193845	6.857009126853766	5.957478189394816e-11	1.4476672000229402e-09	Monoglobus pectinilyticus	pt01__00063: a Monoglobus pectinilyticus
pt__00299	0.25714162556371606	0.035391922012655605	7.265545665244351	5.232468095547175e-12	1.4127663857977375e-10	Oscillospira guilliermondii	pt01__00299: a Oscillospira guilliermondii
pt__00358	0.17321560236913297	0.023107559397297125	7.496057865349202	1.2776079110326333e-12	3.880734029761623e-11	Dorea formicigenerans / Dorea phocaeensis	pt01__00358: a Dorea formicigenerans / Dorea phocaeensis
pt__00089	0.27736934304961053	0.034023682451387274	8.152243468822439	2.0132206340017704e-14	6.988751629463288e-13	Faecalibacterium prausnitzii	pt01__00089: a Faecalibacterium prausnitzii
pt__00261	0.28591641858495975	0.03437755851036898	8.316949515153075	6.8948255045030824e-15	2.792404329323749e-13	Fusicatenibacter saccharivorans	pt01__00261: a Fusicatenibacter saccharivorans
pt__00127	0.2351700243737923	0.026722365030463244	8.800494421272244	2.7850899013549425e-16	1.3535536920585021e-14	Faecalibacterium prausnitzii	pt01__00127: a Faecalibacterium prausnitzii
pt__11220	0.32440837948310597	0.03479248251279817	9.324094058645416	7.820378729604465e-18	4.750880078234712e-16	Anaerocolumna cellulosilytica / Anaerocolumna aminovalerica / Catonella morbi	pt01__11220: a Anaerocolumna cellulosilytica / Anaerocolumna aminovalerica / Catonella morbi
pt__00160	0.33913661848809035	0.03614733937788948	9.382063087485013	5.235277753235152e-18	4.240574980120474e-16	Fusicatenibacter saccharivorans	pt01__00160: a Fusicatenibacter saccharivorans
pt__02297	0.3163818378252317	0.03345618194796803	9.456603216627569	3.1198419761770494e-18	3.7906080010551147e-16	Blautia phocaeensis / Blautia faecis	pt01__02297: a Blautia phocaeensis / Blautia faecis
pt__00105	0.3251761914409563	0.033455227081689694	9.719742467954365	4.948273549145655e-19	1.202430472442394e-16	Blautia wexlerae / Blautia provencensis	pt01__00105: a Blautia wexlerae / Blautia provencensis
